# Supplementary material for: Analysis of headache burden Chinese in the global context from 1990 to 2021
Source: Front Neurol. 2025 Apr 16;16:1559028. doi: 10.3389/fneur.2025.1559028 (PMC12040657; doi:10.3389/fneur.2025.1559028)
Supplement: Supplementary file 1 [file Supplementary_file_1.zip]

Archive with 13 entries (12 files):
- supplementary tables:figures/
- supplementary tables:figures/.DS_Store
- __MACOSX/supplementary tables:figures/._.DS_Store
- supplementary tables:figures/Supplementary table.docx
- __MACOSX/supplementary tables:figures/._Supplementary table.docx
- supplementary tables:figures/Fig.S1.jpg
- __MACOSX/supplementary tables:figures/._Fig.S1.jpg
- supplementary tables:figures/Fig.S2.pdf
- __MACOSX/supplementary tables:figures/._Fig.S2.pdf
- supplementary tables:figures/Fig.S2.jpg
- __MACOSX/supplementary tables:figures/._Fig.S2.jpg
- supplementary tables:figures/Fig.S1.pdf
- __MACOSX/supplementary tables:figures/._Fig.S1.pdf
